# Supplementary material for: Template-jumping prime editing enables large insertion and exon rewriting in vivo
Source: Nat Commun. 2023 Jun 8;14:3369. doi: 10.1038/s41467-023-39137-6 (PMC10250319; doi:10.1038/s41467-023-39137-6)
Supplement: Supplementary file 4 — Source data [file 41467_2023_39137_MOESM4_ESM.xlsx]

## Sheet: Figure 1
	Related to Fig. 1c
		200 insertion			300 insertion			500 insertion
		Replicate1	Replicate2	Replicate3	Replicate1	Replicate2	Replicate3	Replicate1	Replicate2	Replicate3
	PE3	1.81	2.16	2.19	1.19	1.13	0.78	0.11	0.71	1.06
	TJ-PE	59.21	52.69	39.72	26.65	36.75	41.97	11.23	13.92	9.15
	Related to Fig. 1F
		Replicate1	Replicate2	Replicate3
	Precise insertion	31.1	42.4	29.5
	Imperfect insertion	5.9	9.1	13.4

## Sheet: Figure 2
	Related to Fig. 2b
		Replicate1	Replicate2	Replicate3
	Mock	0	0	0
	Ctrl-RC-PBS2	0.47	0.91	0.71
	Ctrl-NK	0.46	0.23	0.96
	TJ	11.56	10.93	13.25
	Related to Fig. 2C
		PRNP						IDS
		Mock	PE3	TJ				Mock	PE3	TJ
	Replicate1	0	1.94907	27.5106			Replicate1	0	0.299661	22.4292
	Replicate2	0	1.66055	23.0066			Replicate2	0	0.21487	13.1023
	Replicate3	0	1.49796	22.1925			Replicate3	0	0.951214	19.5293

## Sheet: Figure 3
				Precise editing			Indels
			Replicate1	Replicate2	Replicate3	Replicate1	Replicate2	Replicate3
		PE3	3.5	1.3	1.2	1.3	0.7	0.7
		TS-PE	33.2	23.6	23	0.3	2.4	2.3
	Related to Fig. 3f

## Sheet: Figure 4
	Related to Fig. 4c
					Precise editing			Imperfect editing			Indels
				Replicate1	Replicate2	Replicate3	Replicate1	Replicate2	Replicate3	Replicate1	Replicate2	Replicate3
			FL-pegRNA	0.4	0.34	0.41	0	0	0	0	0	0
			TJ-petRNA_mRNA	38.7	41.8	32.2	9.7	12.4	8.7	6	8.2	7.9
			TJ-pegRNA_plasmid	60	63	64	8.36	6.23	9.2	2.98	1.85	1.2

## Sheet: Figure 5
	Related to Fig. 5c		mouse 1	mouse 2	mouse 3	NC
		D0	1	1	1	1
		D6	0.963	0.971	0.983	0.951
		D9	0.957	0.963	0.974	0.936
		D12	0.931	0.909	0.944	0.896
		D15	0.922	0.886	0.918	0.852
		D18	0.905	0.853	0.824
		D21	0.965	0.93	0.913
		D24	1.11	1.087	1.025
		D27	1.091	1.063	0.991
		D30	1.038	1.029	0.961
		D33	0.998	0.983	0.978
		D36	0.991	0.968	0.97
		D39	0.931	0.89	0.944
		D42	0.965	0.981	0.952
		D45	0.957	0.972	0.952
		D48	0.991	1.035	0.971
		D51	1.102	1.051	1.017
			Replicate1	Replicate2	Replicate3	Replicate4
		Saline	0	0	0	0
		AAV	0.76	0.97	0.72	0.84

## Sheet: Figure S2
		Related to Fig. S2a					Related to Fig. S2b						Related to Fig. S2c
	Related to Fig. S2d
			Replicate1	Replicate2	Replicate3	Replicate1	Replicate2	Replicate3
		PRNP	0	0	0	6.05861	5.68682	7.14968
		CCR5	0	0	0	5.61585	6.05553	6.65452
		IDS	0	0	0	4.72221	2.78741	3.29757
	Related to Fig. S2e
			Replicate1	Replicate2	Replicate3	Replicate1	Replicate2	Replicate3
		PRNP	0	0	0	6.79995	8.0625	9.95316
		CCR5	0	0	0	5.93563	6.35015	5.57339
		IDS	0	0	0	3.62911	3.58754	2.83601

## Sheet: Figure S3
		Related to Fig. S3a
	Related to Fig. S3b
			Replicate1	Replicate2	Replicate3
		Mock	0	0	0
	RC-PBS2	13 bp	7.5	10.6	14.9
		15 bp	12.7	13.2	11
		17 bp	11.1	8.1	8.9
	Related to Fig. S3c
			Replicate1	Replicate2	Replicate3
		GFP	12.1172	10.3462	13.8759
		LoxP	12.7421	9.92308	10.8516
		MOCK	0	0	0

## Sheet: Figure S4
		Related to Fig. S4b

## Sheet: Figure S6
		Related to Fig. S6c
	Related to Fig. S6d
			Replicate1	Replicate2	Replicate3	Replicate1	Replicate2	Replicate3	Replicate1	Replicate2	Replicate3
		AAVS1	0	0	0	16.665	11.528	8.696	5.555	5.595	4.391
		CCR5	0	0	0	6.868	9.996	8.415	5.406	2.574	2.323
		PRNP	0	0	0	1.061	1.788	1.425	1.28	2.174	1.948
		IDS	0	0	0	1.359	2.345	0.93	1.221	1.59	2.702

## Sheet: Figure S9
	Related to Fig. S9d
			Precise editing			Imperfecting editing			Indels
		Replicate1	Replicate2	Replicate3	Replicate1	Replicate2	Replicate3	Replicate1	Replicate2	Replicate3
	Saline	0	0	0	0	0	0	0	0	0
	TJ	3.45	2.7	1.2	4.2	3.5	1.5	1.1	1.2	0.4
